# Supplementary material for: Effect of Drying Methods on Chemical and Sensory Properties of Cannabis sativa Leaves
Source: Molecules. 2023 Dec 14;28(24):8089. doi: 10.3390/molecules28248089 (PMC10745367; doi:10.3390/molecules28248089)
Supplement: Supplementary file 1 [file molecules-28-08089-s001.zip]

Archive with 1 entries (1 files):
- molecules-2718275-supplementary.pdf
